# Supplementary material for: Evaluation of the cardiorespiratory and antinociceptive effects of the total intravenous anesthesia technique with xylazine-butorphanol-propofol compared to isoflurane in calves under experimental laparotomy
Source: Front Vet Sci. 2025 Oct 17;12:1688448. doi: 10.3389/fvets.2025.1688448 (PMC12577061; doi:10.3389/fvets.2025.1688448)
Supplement: Supplementary file 1 [file Table_1.xlsx]

## Sheet: 1
Supplementary table 1 Stress hormone parameters in 13 calves before anesthesia (baseline) and during 60 minutes of continuous infusion of xylazine-butorphanol-propofol (XBP) or inhalation anesthesia with isoflurane (ISO).
Paramater	Group	Baseline	Time point
			T15	T30	T45	T60
NE (pg/mL)	XBP	211.5 [60.0-1134.0]	128.0 [13.0-1253.0]$	98.0 [12.0-846.0]$	201.0 [14.0-1258.0]	138.0 [15.0-1402.0]
	ISO	146.0 [96.0-1249.0]	92.0 [33.0-252.0]$	69.0 [35.0-126.0]$	174.0 [26.0-243.0]	195.0 [99.0-671.0]
EPI (pg/dL)	XBP	59.5 [26.0-210.0]	16.5 [6.0-113.0]$	19.5 [5.0-81.0]$	23.0 [5.0-120.0]$	9.0 [5.0-136.0]$
	ISO	68.0 [34.0-136.0]	8.0[5.0-22.0]$	6.0 [5.0-22.0]$	11.0 [5.0-30.0]$	15.0 [7.0-51.0]$‡
CSL (μg/dL)	XBP	0.71 [0.22-1.01]	1.20 [0.38-3.19]†	0.57 [0.30-3.42]†	0.52 [0.33-2.50]	0.44 [0.23-1.77]
	ISO	0.68 [0.32-1.27]	0.42 [0.16-0.67]$	0.23 [0.12-0.37]$	0.24 [0.14-0.33]$	0.22 [0.12-0.48]$
Data are expressed as median [minimum-maximum] of 6 calves in XBP group and 7 calves in ISO group. The NE and EPI values of less than 5 pg/dL (detection limit) was set at 5 pg/dL. The normality of continuous variables was assessed using the Shapiro-Wilk test. For non-normally distributed variables (NE, EPI, CSL), a generalized linear mixed model with a gamma distribution was employed to analyze d…
NE norepinephrine, EPI Epinephrine, CSL Cortisol
